# Supplementary material for: Glial Ca2+signaling links endocytosis to K+ buffering around neuronal somas to regulate excitability
Source: eLife. 2019 Apr 26;8:e44186. doi: 10.7554/eLife.44186 (PMC6510531; doi:10.7554/eLife.44186)
Supplement: Supplementary file 1. — A table summarizing the results of the zyd suppressor/enhancer RNAi screen performed in this study. [file elife-44186-supp1.xlsx]

## Sheet: Table S1_Screen Summary 
		repo-gal4		NP2222-gal4		GMR54H02-gal4
		#	%	#	%	#	%
	Genes screened	847		33		33
	Total # of hairpins	1428		33		33
zyd	Complete rescue	28	1.96	6	18.18	1	3.03
	Partial rescue	21	1.47	6	18.18	2	6.06
	Enhanced seizures	37	2.59	0	0	0	0
	Synthetic lethal	5	0.35	0	0	0	0
WT	Lethal (larval/pupal)	95	6.65	0	0	0	0
