# Supplementary material for: Glial Ca2+signaling links endocytosis to K+ buffering around neuronal somas to regulate excitability
Source: eLife. 2019 Apr 26;8:e44186. doi: 10.7554/eLife.44186 (PMC6510531; doi:10.7554/eLife.44186)
Supplement: Supplementary file 3. — A table summarizing all the RNAi hairpins used for the CN target RNAi screens. [file elife-44186-supp3.xlsx]

## Sheet: Table S3_CN target screen
CG#	Gene	Stock #	zyd;;Repo-gal4 phenotype
CG10079	Egfr	25781	No phenotype
CG10079	Egfr	31525	No phenotype
CG10369	Irk1	42644	No phenotype
CG10369	Irk1	v107389	No phenotype
CG10369	Irk3	26720	No phenotype
CG10369	Irk3	v101174	No phenotype
CG1044	dos	31766	No phenotype
CG10497	Sdc	51723	No phenotype
CG1063	Itp-r83A	25937	slightly enhanced seizures
CG1063	Itp-r83A	51686	slightly enhanced seizures
CG1063	Itp-r83A	51795	slightly enhanced seizures
CG1063	Itp-r83A	v6484	slightly enhanced seizures
CG11001	Fkbp12	58245	No phenotype
CG11001	FKBP12	v45014	No phenotype
CG11124	sPLA2	v104059	Enhanced seizures/ paralysis
CG11172	NFAT	32652	No phenotype
CG11172	NFAT	33593	No phenotype
CG11172	NFAT	36269	No phenotype
CG11172	NFAT	51422	No phenotype
CG11172	NFAT	v107032	No phenotype
CG11172	NFAT	v30566	No phenotype
CG11324	homer	27271	No phenotype
CG11324	homer	v18061	No phenotype
CG11348	nAChRβ1	31883	No phenotype
CG11958	Cnx99A	41911	No phenotype
CG12127	amx	63589	No phenotype
CG12210	Syb	38234	No phenotype
CG12210	Syb	v30605	No phenotype
CG12264	Nfs1	32877	No phenotype
CG12500	stnA	28510	Lethal
CG13701	skl	28678	No phenotype
CG13892	Cypl	v104316	No phenotype
CG14026	tkv	31040	No phenotype
CG1403	Sep1	27709	No phenotype
CG1403	Sep1	v101445	Slightly enhanced seizures
CG1416	CG1416	28762	No phenotype
CG14296	EndoA	27679	zyd rescue
CG14296	EndoA	v24618	Lethal
CG14715	CG14715	v12828	No phenotype
CG15224	CkIIbeta	31254	No phenotype
CG15855	Eip63F-1	v102809	No phenotype
CG1609	Gcn2	35355	No phenotype
CG17216	KP78b	35360	No phenotype
CG17216	KP78b	35449	No phenotype
CG17291	Pp2A-29B	29384	No phenotype
CG17291	Pp2A-29B	43283	No phenotype
CG17336	Lcch3	32019	No phenotype
CG17336	Lcch3	50668	No phenotype
CG18102	Shi	28513	Lethal
CG18102	Shi	36921	Lethal
CG18102	Shi	v105971	Lethal
CG18102	Shi	v3798	Lethal
CG18745	CG18745	v100208	No phenotype
CG1921	sty	31515	No phenotype
CG1921	sty	36709	No phenotype
CG1921	sty	v6948	No phenotype
CG2160	Socs44A	42830	No phenotype
CG2185	elm	v29477	No phenotype
CG2331	TER94	31968	No phenotype
CG2331	TER94	32869	No phenotype
CG2520	lap	28358	No phenotype
CG2520	lap	39021	No phenotype
CG2520	lap	55241	No phenotype
CG2520	lap	v105767	No phenotype
CG2520	lap	v12732	No phenotype
CG2621	sgg	31308	No phenotype
CG2621	sgg	31309	No phenotype
CG2621	sgg	35364	No phenotype
CG2621	sgg	38293	No phenotype
CG2699	Pi3K21B	36810	No phenotype
CG2791	CD98hc	57746	No phenotype
CG2903	Hrs	28026	No phenotype
CG2903	Hrs	33900	zyd rescue
CG2903	Hrs	34086	zyd rescue
CG2921	CG2921	52965	No phenotype
CG30496	CG30496	v21244	No phenotype
CG31045	Mhcl	51456	No phenotype
CG32451	SPoCk	28352	No phenotype
CG32451	SPoCk	44040	No phenotype
CG32451	SPoCk	v22975	No phenotype
CG32498	dnc	27250	No phenotype
CG34157	Dys	31553	No phenotype
CG34157	Dys	55641	No phenotype
CG34405	NaCP60E	26012	No phenotype
CG3714	Naprt	61875	No phenotype
CG3887	SelT	53265	No phenotype
CG3966	ninaA	v51855	No phenotype
CG4001	Pfk	34336	No phenotype
CG4006	Akt1	31701	No phenotype
CG4032	Abl	28325	No phenotype
CG41534	Pp1-Y1	58098	No phenotype
CG4260	AP-2α	32866	No phenotype
CG4260	AP-2α	v15565	No phenotype
CG4267	CG4267	v2566	No phenotype
CG43143	CG43143	31885	No phenotype
CG4379	Pka-C1	31277	Seized, but faster recovary?
CG4379	Pka-C1	31599	No phenotype
CG4379	Pka-C1	35169	No phenotype
CG44159	Irk1	25823	No phenotype
CG45017	IP3K2	55240	No phenotype
CG4535	FKBP59	v21862	No phenotype
CG4574	Plc21C	31269	No phenotype
CG4574	Plc21C	33719	No phenotype
CG4574	Plc21C	v108395	No phenotype
CG4574	Plc21C	v26557	No phenotype
CG4659	Srp54k	62327	No phenotype
CG4722	bib	27691	No phenotype
CG4729	Agpat3	50568	No phenotype
CG4735	shu	v26615	No phenotype
CG4764	Vps29	v26625	No phenotype
CG4886	cyp33	35611	No phenotype
CG5370	Dcp-1	28909	No phenotype
CG5482	zda	64622	No phenotype
CG5482	zda	v24503	No phenotype
CG5525	CCT4	77358	No phenotype
CG5729	Dgp-1	v27490	No phenotype
CG5890	CG5890	27321	No phenotype
CG5974	pll	34733	No phenotype
CG6033	drk	27563	No phenotype
CG6072	sra	27260	Slightly enhanced seizures
CG6072	sra	36900	No enhancent
CG6072	sra	v107654	Slightly enhanced seizures
CG6072	sra	v27546	Slightly enhanced seizures
CG6562	SynJ	27489	No phenotype
CG6562	SynJ	34378	No phenotype
CG6562	Synj	44420	No phenotype
CG6721	RasGAP1	31769	No phenotype
CG6948	Clc	27496	Lethal
CG6948	Clc	v22318	Lethal
CG7446	Grd	29589	No phenotype
CG7583	CtBP	31334	No phenotype
CG7788	Drice	32403	No phenotype
CG7913	wrd	30512	No phenotype
CG7913	wrd	38900	No phenotype
CG8055	shrb	38305	No phenotype
CG8201	par-1	32410	No phenotype
CG8201	par-1	35342	No phenotype
CG8222	Pvr	37520	No phenotype
CG8222	Pvr	v105353	No phenotype
CG8222	Pvr	v13502	No phenotype
CG8222	Pvr	v13503	No phenotype
CG8222	Pvr	v43459	No phenotype
CG8222	Pvr	v43461	No phenotype
CG8222	Pvr	v977	No phenotype
CG8224	babo	25933	No phenotype
CG8604	Amph	28048	No phenotype
CG8604	Amph	39015	Partly lethal
CG8604	Amph	53971	No phenotype
CG8713	Sand	25853	Lethal
CG8713	Sand	v47977	Seizures on wildtype background
CG9012	Chc	27530	Lethal
CG9012	Chc	34742	Lethal
CG9012	Chc	v23666	Lethal
CG9281	CG9281	58189	No phenotype
CG9339	sky	v108736	No phenotype
CG9339	sky	v44655	No phenotype
CG9375	Ras85D	29319	No phenotype
CG9391	CG9391	60087	No phenotype
CG9834	EndoB	27537	No phenotype
CG9834	EndoB	34935	No phenotype
CG9916	Cyp1	33001	No phenotype
CG9916	Cyp1	33950	No phenotype
CG9916	Cyp1	53894	No phenotype
